# Supplementary material for: Food Categories for Breakfast and Mental Health among Children in Japan: Results from the A-CHILD Study
Source: Nutrients. 2023 Feb 22;15(5):1091. doi: 10.3390/nu15051091 (PMC10005218; doi:10.3390/nu15051091)
Supplement: Supplementary file 1 [file nutrients-15-01091-s001.zip]

Archive with 1 entries (1 files):
- nutrients-2240495-supplementary.pdf
